# Supplementary material for: Integrating Baseline Nutritional and Inflammatory Parameters with Post-Treatment EBV DNA Level to Predict Outcomes of Patients with De Novo Metastatic Nasopharyngeal Carcinoma Receiving Chemotherapy Combination PD-1 Inhibitor
Source: Nutrients. 2023 Oct 5;15(19):4262. doi: 10.3390/nu15194262 (PMC10574520; doi:10.3390/nu15194262)
Supplement: Supplementary file 1 [file nutrients-15-04262-s001.zip]

Archive with 1 entries (1 files):
- nutrients-2620729-supplementary.pdf
